# Supplementary material for: First Report and Phylogenetic Analysis of Mitochondrial Genomes of Chrysomya villeneuvi and Sarcophaga genuforceps
Source: Insects. 2024 Dec 29;16(1):26. doi: 10.3390/insects16010026 (PMC11766282; doi:10.3390/insects16010026)
Supplement: Supplementary file 1 [file insects-16-00026-s001.zip › BI.tre]

#NEXUS
[ID: 4630165682]
begin taxa;
	dimensions ntax=26;
	taxlabels
		NC_019635.1
		KP861632.1
		NC_019633.1
		NC_031381.1
		NC_025338.1
		NC_019632.1
		NC_002697.1
		NC_028412.1
		NC_019631.1
		NC_019634.1
		KT936147.1
		MT017724.1
		MT017731.1
		MW592365.1
		KT272857.1
		MW592364.1
		MT017720.1
		MT017709.1
		MT017726.1
		MT017710.1
		MT017714.1
		MT017732.1
		MT017716.1
		MT017708.1
		MT017728.1
		MT845210.1
		;
end;
begin trees;
	translate
		1	NC_019635.1,
		2	KP861632.1,
		3	NC_019633.1,
		4	NC_031381.1,
		5	NC_025338.1,
		6	NC_019632.1,
		7	NC_002697.1,
		8	NC_028412.1,
		9	NC_019631.1,
		10	NC_019634.1,
		11	KT936147.1,
		12	MT017724.1,
		13	MT017731.1,
		14	MW592365.1,
		15	KT272857.1,
		16	MW592364.1,
		17	MT017720.1,
		18	MT017709.1,
		19	MT017726.1,
		20	MT017710.1,
		21	MT017714.1,
		22	MT017732.1,
		23	MT017716.1,
		24	MT017708.1,
		25	MT017728.1,
		26	MT845210.1
		;
   [Note: This tree contains information on the topology, 
          branch lengths (if present), and the probability
          of the partition indicated by the branch.]
   tree con_50_majrule = (1:1.390791e-03,2:9.542043e-04,(3:1.893870e-03,((4:1.104471e-02,5:6.296790e-03)1.000:1.218065e-02,(6:3.753293e-02,(7:3.692510e-02,(8:4.986356e-02,(((9:2.200551e-02,10:1.973694e-02)1.000:8.701238e-03,14:2.063359e-02)1.000:3.368724e-02,((11:7.788211e-02,(12:2.689531e-02,13:3.648082e-02)0.999:5.306140e-03)1.000:4.150670e-02,(15:2.713348e-01,(((((16:5.072733e-02,19:5.330839e-02)1.000:8.332718e-03,(20:4.095904e-02,21:3.397102e-02)1.000:2.053367e-02)0.692:3.084995e-03,((22:4.897016e-02,23:4.716332e-02)1.000:5.339696e-03,(24:5.408486e-02,25:4.044881e-02)1.000:1.661784e-02)1.000:1.131009e-02)1.000:1.589624e-02,(17:5.967752e-02,18:7.350433e-02)1.000:4.093686e-02)1.000:2.747524e-02,26:1.744934e-01)1.000:5.581311e-02)0.863:1.680840e-02)1.000:2.221891e-02)1.000:1.471966e-02)1.000:8.911367e-03)1.000:2.654849e-02)1.000:1.045442e-02)1.000:1.348387e-02)0.997:7.862324e-04);

   [Note: This tree contains information only on the topology
          and branch lengths (median of the posterior probability density).]
   tree con_50_majrule = (1:1.390791e-03,2:9.542043e-04,(3:1.893870e-03,((4:1.104471e-02,5:6.296790e-03):1.218065e-02,(6:3.753293e-02,(7:3.692510e-02,(8:4.986356e-02,(((9:2.200551e-02,10:1.973694e-02):8.701238e-03,14:2.063359e-02):3.368724e-02,((11:7.788211e-02,(12:2.689531e-02,13:3.648082e-02):5.306140e-03):4.150670e-02,(15:2.713348e-01,(((((16:5.072733e-02,19:5.330839e-02):8.332718e-03,(20:4.095904e-02,21:3.397102e-02):2.053367e-02):3.084995e-03,((22:4.897016e-02,23:4.716332e-02):5.339696e-03,(24:5.408486e-02,25:4.044881e-02):1.661784e-02):1.131009e-02):1.589624e-02,(17:5.967752e-02,18:7.350433e-02):4.093686e-02):2.747524e-02,26:1.744934e-01):5.581311e-02):1.680840e-02):2.221891e-02):1.471966e-02):8.911367e-03):2.654849e-02):1.045442e-02):1.348387e-02):7.862324e-04);
end;
