# Supplementary material for: First Report and Phylogenetic Analysis of Mitochondrial Genomes of Chrysomya villeneuvi and Sarcophaga genuforceps
Source: Insects. 2024 Dec 29;16(1):26. doi: 10.3390/insects16010026 (PMC11766282; doi:10.3390/insects16010026)
Supplement: Supplementary file 1 [file insects-16-00026-s001.zip › ML.treefile]

(((((((((NC_019635.1:0.0012518920,KP861632.1:0.0008411778)81.7/81:0.0006776110,NC_019633.1:0.0017298850)100/100:0.0133954284,(NC_031381.1:0.0108022137,NC_025338.1:0.0057285635)100/100:0.0117061158)99.9/100:0.0102855609,NC_019632.1:0.0385401386)100/100:0.0284621422,NC_002697.1:0.0377994190)94.4/90:0.0090475708,NC_028412.1:0.0539368993)99.7/99:0.0153556896,((NC_019631.1:0.0228604839,NC_019634.1:0.0197240842)99.8/100:0.0092265289,MW592365.1:0.0210391715)100/100:0.0388330710)100/99:0.0262082446,(KT936147.1:0.0879170617,(MT017724.1:0.0268460015,MT017731.1:0.0376274288)78.5/77:0.0041371368)100/100:0.0488524056)25.3/55:0.0195507386,KT272857.1:0.3345467667,(((((MW592364.1:0.0535041266,MT017726.1:0.0565887194)97.7/74:0.0088332914,(MT017710.1:0.0428868102,MT017714.1:0.0344799295)100/100:0.0223969751)25.3/34:0.0028692269,((MT017732.1:0.0529228451,MT017716.1:0.0493427923)90.7/87:0.0053095477,(MT017708.1:0.0563389632,MT017728.1:0.0422258361)100/100:0.0178247544)100/100:0.0122569914)99.8/94:0.0171686640,(MT017720.1:0.0649589432,MT017709.1:0.0772176313)100/100:0.0461876781)99.9/100:0.0327155571,MT845210.1:0.1901786047)100/100:0.0672247422);
